# Supplementary material for: Robotic Ultrasound Scanning End-Effector with Adjustable Constant Contact Force
Source: Cyborg Bionic Syst. 2025 May 2;6:0251. doi: 10.34133/cbsystems.0251 (PMC12046132; doi:10.34133/cbsystems.0251)
Supplement: Supplementary 1 — Supplementary Text Figs. S1 to S4 Table S1 Movies S1 to S4 [file cbsystems.0251.f1.zip]

Archive with 5 entries (5 files):
- movie S1.mp4
- movie S2.mp4
- movie S3.mp4
- movie S4.mp4
- Sup-Info-r1.pdf
